# Supplementary material for: An RNAi-Based Dimorphic Genetic Screen Identified the Double Bromodomain Protein BET-1 as a Sumo-Dependent Attenuator of RAS-Mediated Signalling
Source: PLoS One. 2013 Dec 10;8(12):e83659. doi: 10.1371/journal.pone.0083659 (PMC3862036; doi:10.1371/journal.pone.0083659)
Supplement: Table S2 — The PFAM identification number used to identify the chromatin regulator set. (XLSX) [file pone.0083659.s003.xlsx]

## Sheet: Sheet1
PFAM ID	domain name
PF02373	jumonjiC
PF02375	jumonjiN
PF05499	dmap1
PF05033	pre-set
PF00856	set
PF08123	dot
PF09340	nua4
PF00583	gnat
PF01853	moz/sas
PF00240	ubiquitin
PF02891	zf-miz
PF02134	uba
PF00179	uq con
PF08825	e2 bind
PF00850	hdac
PF00385	chromo
PF00439	bromo
PF00533	brct
PF00567	tudor
PF02820	mbt
PF01429	mbd
PF00249	myb sant
PF01426	bah
PF00628	phd
PF00855	pwwp
PF00400	wd40
PF05185	prmt5
PF00891	methytransf 2
PF09110	hand
PF00176	snf2
