# Supplementary material for: An RNAi-Based Dimorphic Genetic Screen Identified the Double Bromodomain Protein BET-1 as a Sumo-Dependent Attenuator of RAS-Mediated Signalling
Source: PLoS One. 2013 Dec 10;8(12):e83659. doi: 10.1371/journal.pone.0083659 (PMC3862036; doi:10.1371/journal.pone.0083659)
Supplement: Table S3 — The list of all strains used with their complete genotype. (XLSX) [file pone.0083659.s004.xlsx]

## Sheet: Sheet1
Strain	Genotype
AH12	gap-1(ga133)
GS3582	unc-4(e120);arIs92[egl-17p::CFP::lacZ, unc-4(+), ttx-3p::GFP]
HS886	bet-1(os46)/hT2[bli-4(e937) let-?(q782) qIs48]
N2 Bristol	Wild type
OL1	gap-1(ga133);unc-4(e120);arIs92[egl-17p::CFP::lacZ, unc-4(+), ttx-3p::GFP]
OL17	smo-1(ok359)/hT2[bli-4(e937), let-?(q782), qIs48];unc-4(e120);arIs92[egl-17p::CFP::lacZ, unc-4(+), ttx-3p::GFP]
OL31	brd-1(ok1623);unc-4(e120);arIs92[egl-17p::CFP::lacZ, unc-4(+), ttx-3p::GFP]
OL32	brc-1(ok1261);unc-4(e120);arIs92[egl-17p::CFP::lacZ, unc-4(+), ttx-3p::GFP]
OL34	Y74C9A.4(ok727);unc-4(e120);arIs92[egl-17p::CFP::lacZ, unc-4(+), ttx-3p::GFP]
OL36	bet-1(gk425)/hT2[bli-4(e937), let-?(q782), qIs48];unc-4(e120);arIs92[egl-17p::CFP::lacZ, unc-4(+), ttx-3p::GFP]
OL37	smo-1(ok359)/hT2[bli-4(e937), let-?(q782), qIs48];unc-119(ed4);syIs78[ajm-1::GFP+unc-119(+)]
OL38	dpy-5(e61) lin-53(n833);unc-4(e120);arIs92[egl-17p::CFP::lacZ, unc-4 (+), ttx-3p::GFP]
OL39	hda-2(ok1479);unc-4(e120);arIs92[egl-17p::CFP::lacZ, unc-4 (+), ttx-3p::GFP]
OL43	bet-1(gk425) smo-1(ok359)/hT2[bli-4(e937) let-?(q782) qls48]
OL45	gei-8(ok1671)/hT2[bli-4(e937) let-?(q782) qIs48];unc-4(e120);arIs92[egl-17p::CFP::lacZ, unc-4 (+), ttx-3p::GFP]
OL46	chd-3(ok1651);unc-4(e120);arIs92[egl-17p::CFP::lacZ, unc-4 (+), ttx-3p::GFP]
OL47	hda-6(ok3311);unc-4(e120);arIs92[egl-17p::CFP::lacZ, unc-4 (+), ttx-3p::GFP]
OL49	met-2(n4256);unc-4(e120);arIs92[egl-17p::CFP::lacZ, unc-4 (+), ttx-3p::GFP]
OL50	+/hT2[bli-4(e937), let-?(q782), qIs48]
OL51	bet-1(gk425) smo-1(ok359)/hT2[bli-4(e937) let-?(q782) qls48];unc-4(e120);arIs92[egl-17p::CFP::lacZ, unc-4 (+), ttx-3p::GFP]
OL53	F43G6.6(hc184);unc-4(e120);arIs92[egl-17p::CFP::lacZ, unc-4 (+), ttx-3p::GFP]
OL54	qIs56;bet-1(gk425)/hT2[bli-4(e937) let-?(q782) qls48]
OL55	gap-1(ga133);bet-1(gk425)/hT2[bli-4(e937) let-?(q782) qls48]
OL61	tag-250(ok1332);unc-4(e120);arIs92[egl-17p::CFP::lacZ, unc-4 (+), ttx-3p::GFP]
OL64	ccIs55;bet-1(gk425) smo-1(ok359)/hT2[bli-4(e937) let-?(q782) qls48]
OL65	+/szT1[lon-2(e678)];rbc-1(ok1112)/szT1;unc-4(e120);arIs92[egl-17p::CFP::lacZ, unc-4 (+), ttx-3p::GFP]
OL66	F47G4.4(ok2219);unc-4(e120);arIs92[egl-17p::CFP::lacZ, unc-4 (+), ttx-3p::GFP]
OL67	bet-1(gk425)/hT2[bli-4(e937) let-?(q782) qls48];unc-119(ed4);syIs78[ajm-1::GFP+unc-119(+)]
OL69	bet-1(gk425)/hT2[bli-4(e937) let-?(q782) qls48];syIs77 [zmp-1::pes-10::YFP + unc-119(+)];syIs59 [egl-17::cfp + unc-119(+)]
OL70	bet-1(os46)/hT2[bli-4(e937) let-?(q782) qIs48];smo-1(ok359)/hT2[bli-4(e937), let-?(q782), qIs48]
OL71	bet-1(os46)/hT2[bli-4(e937) let-?(q782) qIs48]; unc-4(e120);arIs92[egl-17p::CFP::lacZ, unc-4(+), ttx-3p::GFP]
OL8	smo-1(ok359)/hT2[bli-4(e937) let-?(q782, qIs48]
PS3997	syIs77 [zmp-1::pes-10::YFP + unc-119(+)];syIs59 [egl-17::CFP + unc-119(+)]
VC1045	bet-1(gk425)/hT2[bli-4(e937) let-?(q782) qIs48]
